# Supplementary material for: Arsenic Contamination of Groundwater Is Determined by Complex Interactions between Various Chemical and Biological Processes
Source: Toxics. 2024 Jan 19;12(1):0. doi: 10.3390/toxics12010089 (PMC11154318; doi:10.3390/toxics12010089)
Supplement: Supplementary file 1 [file toxics-12-00089-s001.zip]

Archive with 1 entries (1 files):
- toxics-2701881-supplementary.pdf
